# Supplementary material for: Saliva-based detection of SARS-CoV-2: a bibliometric analysis of global research
Source: Mol Cell Biochem. 2023 May 13;479(4):761–77. doi: 10.1007/s11010-023-04760-w (PMC10182745; doi:10.1007/s11010-023-04760-w)
Supplement: Supplementary file 1 — Supplementary file1 (XLSX 25 KB) [file 11010_2023_4760_MOESM1_ESM.xlsx]

## Sheet: county
count	centrality	year	countries
322	0.59	2020	USA
71	0.15	2020	PEOPLES R CHINA
64	0.17	2020	ITALY
59	0.37	2020	BRAZIL
56	0.17	2020	GERMANY
49	0.39	2020	CANADA
49	0.08	2020	JAPAN
48	0.14	2020	ENGLAND
36	0.04	2020	SPAIN
34	0.06	2021	FRANCE
32	0.05	2020	INDIA
31	0.04	2020	SOUTH KOREA
24	0.18	2020	AUSTRALIA
19	0.02	2021	SAUDI ARABIA
18	0.01	2020	TURKEY
17	0.02	2020	IRAN
17	0.16	2020	BELGIUM
16	0.02	2020	TAIWAN
15	0.02	2020	SINGAPORE
15	0.01	2020	MEXICO
13	0.02	2020	SWITZERLAND
13	0.02	2021	NETHERLANDS
10	0	2021	PORTUGAL
10	0.06	2021	SWEDEN
9	0.01	2021	U ARAB EMIRATES
8	0.03	2020	ISRAEL
8	0.05	2021	AUSTRIA
7	0.07	2021	CHILE
7	0	2021	POLAND
7	0.02	2022	GREECE
7	0.03	2021	FINLAND
7	0.02	2020	MALAYSIA
7	0.01	2021	EGYPT
6	0	2021	THAILAND
6	0	2021	SCOTLAND
6	0	2021	IRELAND
5	0.01	2021	NIGERIA
5	0	2020	VIETNAM
5	0	2021	SOUTH AFRICA
5	0.02	2020	BANGLADESH
5	0.02	2020	COLOMBIA

## Sheet: institution
count	centrality	year	institution
25	0.09	2021	Univ Illinois
22	0.06	2020	Univ Hong Kong
20	0.11	2020	Univ Sao Paulo
17	0.03	2020	Queen Mary Hosp
15	0.1	2021	Johns Hopkins Univ
14	0.31	2020	Harvard Med Sch
13	0.31	2020	Emory Univ
12	0	2021	Univ Milan
11	0.04	2021	Ctr Dis Control & Prevent
11	0.01	2020	McGill Univ
11	0	2021	Univ Penn
10	0.06	2021	Univ Toronto
10	0	2020	Natl Univ Singapore
10	0.01	2021	Univ Melbourne
9	0.04	2021	Univ Paris
9	0.02	2021	Yale Sch Publ Hlth
8	0.03	2021	Columbia Univ
8	0.01	2021	Univ Murcia
8	0.2	2021	Univ Hosp
8	0	2020	Queen Elizabeth Hosp
7	0.06	2021	Georgia Inst Technol
7	0.04	2021	Inst Pasteur
7	0.01	2021	Univ Calif San Diego
7	0.01	2021	Mayo Clin
7	0	2020	Princess Margaret Hosp
6	0.09	2020	Univ Ulsan
6	0.05	2021	German Ctr Infect Res DZIF
6	0.07	2021	Heidelberg Univ
6	0	2021	Univ Southern Calif
6	0.06	2021	Univ Calif Berkeley
6	0.08	2021	Univ Southampton
6	0.03	2021	Aix Marseille Univ
6	0	2021	Hokkaido Univ
6	0.02	2021	Univ Massachusetts
5	0	2022	Univ Liege
5	0.1	2020	Arizona State Univ
5	0	2020	Univ Zurich
5	0.02	2022	Univ Oxford
5	0	2021	Hokkaido Univ Hosp
5	0.01	2020	Chulalongkorn Univ
5	0	2022	Univ Padua

## Sheet: author
count	year	centrality	author
9	2020	0	KWOKYUNG YUEN
8	2021	0	ANDREW PEKOSZ
8	2021	0	YUKARI C MANABE
8	2020	0	IVAN FANNGAI HUNG
8	2020	0	KELVIN KAIWANG TO
7	2021	0	ANNE L WYLLIE
7	2020	0	CYRIL CHIKYAN YIP
7	2020	0	VINCENT CHICHUNG CHENG
7	2020	0	JASPER FUKWOO CHAN
5	2020	0	KWOKHUNG CHAN
5	2022	0	MARIO PLEBANI
5	2021	0	ISAO YOKOTA
5	2021	0	TAKANORI TESHIMA
5	2022	0	LAURENT GILLET
5	2022	0	FABRICE BUREAU
4	2021	0	MUTSUMI NISHIDA
4	2022	0	MARGAUX DANDOY
4	2022	0	FABIENNE MICHEL
4	2020	0	DAVID CHRISTOPHER LUNG
4	2021	0	PETER Y SHANE
4	2022	0	ADA AITA
4	2022	0	SILVIA MARTINEZSUBIELA
4	2020	0	ALLEN WINGHO CHU
4	2022	0	ASTA TVARIJONAVICIUTE
4	2021	0	ALBERTO TORRESCANTERO
4	2022	0	ANDREA PADOAN
4	2020	0	SIDDHARTH SRIDHAR
4	2022	0	DANIELA BASSO
4	2020	0	OWEN TAKYIN TSANG
4	2021	0	SHINICHI FUJISAWA
4	2021	0	LIONEL ALMERAS
4	2020	0	ROSANA WINGSHAN POON

## Sheet: cited author
count	year	centrality	cited author
291	2020	0	TO KKW
189	2020	0	AZZI L
145	2020	0	CORMAN VM
130	2020	0	**WORLDHEALTHORGANIZATION
129	2020	0	PASOMSUB E
85	2020	0	ZHU N
83	2020	0	JAMAL AJ
83	2020	0	IWASAKI S
82	2020	0	CHAN JFW
72	2020	0	WANG WL
71	2020	0	HANSON KE
66	2020	0	CDC
65	2021	0	YOKOTA I
64	2021	0	SEO G
63	2021	0	BASTOS ML
62	2021	0	LANDRY ML
62	2020	0	XU H
61	2020	0	**CENTERSFORDISEASECONTROLANDPREVENTION
60	2020	0	ZHOU P
60	2020	0	WHO
58	2020	0	ZOU LR
56	2020	0	WOLFEL R
55	2020	0	MCCORMICK-BAW C
55	2021	0	DINNES J
55	2020	0	BROUGHTON JP
54	2020	0	HUANG CL
53	2020	0	NOTOMI T
49	2020	0	LIU Y
49	2020	0	LIU L
48	2020	0	RANDAD PR
48	2020	0	PAN Y
46	2021	0	PROCOP GW
46	2020	0	CHEN JHK
46	2020	0	WYLLIE A L
44	2021	0	LEE RA
44	2020	0	WANG WK
43	2020	0	VAN DOREMALEN N
43	2021	0	ISHO B
42	2021	0	THI VLD
41	2020	0	ZHANG Y
41	2020	0	GUAN W
40	2020	0	RAO MH
39	2021	0	MINA MJ
39	2021	0	TEO AKJ
37	2020	0	KHURSHID Z
37	2020	0	WANG DW
36	2021	0	KOJIMA N
36	2020	0	KIM YG
36	2021	0	HUANG N
35	2020	0	UDUGAMA B
35	2020	0	LIPPI G
34	2021	0	VOGELS CBF
34	2020	0	TO KK
33	2020	0	LONG QX
33	2021	0	LALLI MA
32	2020	0	CERON JJ
32	2020	0	YOON JG
31	2020	0	GORBALENYA AE
31	2021	0	VAZ SN
31	2020	0	XU J

## Sheet: cited journal
count	year	centrality	cited journal
509	2020	0	CLIN INFECT DIS
443	2020	0	NEW ENGL J MED
394	2020	0	J CLIN MICROBIOL
351	2020	0	LANCET INFECT DIS
329	2020	0	PLOS ONE
298	2020	0	NATURE
286	2020	0	SCI REP-UK
284	2020	0	J INFECTION
281	2020	0	LANCET
277	2020	0	CLIN MICROBIOL INFEC
269	2020	0	J MED VIROL
267	2020	0	J CLIN VIROL
243	2020	0	MEDRXIV
240	2020	0	JAMA-J AM MED ASSOC
232	2020	0	SCIENCE
222	2020	0	NAT COMMUN
218	2020	0	EMERG INFECT DIS
209	2020	0	EUROSURVEILLANCE
192	2020	0	NAT MED
190	2020	0	P NATL ACAD SCI USA
186	2020	0	ANN INTERN MED
186	2020	0	INT J INFECT DIS
181	2020	0	EMERG MICROBES INFEC
180	2020	0	BIOSENS BIOELECTRON
179	2020	0	ANAL CHEM
154	2020	0	CELL
152	2020	0	BMJ-BRIT MED J
152	2020	0	J INFECT DIS
146	2020	0	VIRUSES-BASEL
145	2020	0	ACS NANO
142	2020	0	J VIROL METHODS
130	2020	0	CLIN CHEM
123	2020	0	DIAGNOSTICS
119	2020	0	NAT BIOTECHNOL
117	2020	0	J DENT RES
117	2020	0	BIORXIV
116	2020	0	J VIROL
104	2020	0	J CLIN MED
104	2020	0	INT J ORAL SCI
102	2020	0	JAMA NETW OPEN
101	2020	0	CLIN CHIM ACTA
95	2020	0	SCI TRANSL MED
92	2020	0	LANCET RESP MED
91	2020	0	INT J MOL SCI
90	2020	0	NUCLEIC ACIDS RES
90	2020	0	SENSOR ACTUAT B-CHEM
86	2020	0	ANALYST
85	2020	0	INT J ENV RES PUB HE
84	2020	0	NAT MICROBIOL
84	2020	0	BMC INFECT DIS
82	2020	0	EUR J CLIN MICROBIOL
82	2020	0	ACS SENSORS
78	2020	0	MMWR-MORBID MORTAL W
77	2020	0	NAT REV MICROBIOL
75	2020	0	FRONT IMMUNOL
71	2021	0	COCHRANE DB SYST REV
71	2020	0	ANAL BIOANAL CHEM
71	2020	0	SENSORS-BASEL
70	2020	0	ORAL DIS

## Sheet: keywords
count	centrality	year	keywords
446	0.06	2020	sars-cov-2
438	0.08	2020	covid-19
296	0.05	2020	saliva
125	0.04	2020	coronavirus
75	0.06	2020	covid 19
61	0.02	2020	sars cov 2
57	0.03	2020	nasopharyngeal swab
54	0.04	2020	infection
46	0.03	2020	virus
46	0.06	2020	transmission
45	0.03	2020	diagnosis
44	0.04	2020	antibody
44	0.04	2020	rt-pcr
41	0.02	2020	pcr
38	0.06	2020	specimen
37	0.03	2021	biosensor
33	0	2020	diagnostics
32	0.01	2020	assay
25	0.04	2020	viral load
24	0.03	2020	rt-qpcr
24	0.01	2021	sensitivity
24	0.07	2020	aerosol
22	0.03	2020	children
22	0.01	2020	mediated isothermal amplification
20	0.03	2020	swab
18	0.03	2020	protein
18	0.02	2021	surveillance
17	0.04	2020	biomarker
17	0.05	2020	sar
17	0.03	2020	dentistry
16	0.04	2020	pandemic
16	0.05	2020	pneumonia
15	0.08	2020	inactivation
15	0.01	2021	nasopharyngeal
15	0.01	2020	rt-lamp
15	0.04	2021	sensor
15	0.08	2020	ace2
15	0.04	2020	epidemiology
14	0.03	2021	sample
14	0.02	2021	screening
13	0.07	2021	gold nanoparticle
13	0.05	2020	rna
13	0.04	2020	test
13	0.02	2020	risk
13	0.05	2021	point-of-care
13	0.03	2021	rapid detection
13	0.03	2020	outbreak

## Sheet: cluster
#0: coronavirus; voltammetry; cov-2 spike protein; viral detection; graphene oxide; fibers; rapid test; antigen detection; gold nanoparticles; self-assembled monolayer | electrochemical biosensor; covid-19 diagnosis; cov-2 detection; amperometric biosensor; antigen biosensor; of-care testing; care; point; graphene oxide; fibers
#1: coronavirus; bacillus atrophaeus endospore; supercritical carbon dioxide; risk assessment; decontamination; x-ray fluorescence mapping; bacteriophages; virus transmission; wastewater-based epidemiology; saliva testing | wastewater-based epidemiology; risk assessment; metatranscriptomics; wastewater surveillance; rna sequencing; whole metagenome sequencing; metagenomics; wastewater monitoring;…
#2: nasopharyngeal swab; oropharyngeal swab; cov-2 pcr; of-care testing; fomites; diagnostic tests; systematic review; covid-19 testing; oral fluids; surveillance | covid-19; sars-cov-2; saliva; lamp; population-based screening; saliva samples; covid-19 testing; fomites; diagnostic performance; mass screening
#3: coronavirus; saliva diagnosis; superior standard hepa filter; dental public health; host gene expression; transmission; ritonavir; salivary diagnostics; infection-prevention measures; oral medicine | respiratory syndrome coronavirus; sars coronavirus; saliva diagnosis; superior standard hepa filter; dental public health; host gene expression; transmission; ritonavir; salivary diagnostics; inf…
#4: sars-cov-2; covid-19; saliva; differential pulse voltammetry; recombinase polymerase amplification; rapid test; buccal; filter paper; mass screening; flexible sensors | diagnostics; spike glycoprotein; rapid detection; metal oxide; differential pulse voltammetry; recombinase polymerase amplification; rapid test; buccal; filter paper; mass screening
#5: public health; diagnostics; molecular techniques; self-collection; parent collection; respiratory tract infection; microbiology; clinical methods; biotechnology; rapid testing | extracellular vesicle; whole blood; centrifugal microfluidic device; antibiotic susceptibility; biotechnology; rapid testing; care device; sample storage buffer; infectious diseases; immunoassay
#6: mucosal; ontogeny; tolerance; antibody; pregnancy; complexe; system; humoral immunity; oral inflammatory diseases; igg-rbd | igg-rbd; bnt162b2; immunity; salivary; covid-19; nasal; vaccine; sars-cov-2; humoral immunity; oral inflammatory diseases
#7: lung cancer; biomarker panel; methylation status; quantitative analysis; liquid biopsy; colorectal cancer; tumour development progression; precancerous lesions; pppm; metabolic disorder | human immuno-deficiency virus; mycobacterium tuberculosis; respiratory disease; tuberculosis; hepatitis c virus; pneumocystis; pediatric infectious disease; respiratory diseases; prospective longitudinal stu…
#8: carbon nanotubes; rna extraction; nanotechnology; nanosensors; viral diagnostics; carbon nanotube; reusability; virus; amblygeustia; viral culture | virus; viral culture; antibody response; phylogenesis; rna extraction; carbon nanotube; reusability; amblygeustia; carbon nanotubes; fluorescence
